# Supplementary material for: Nanodiamond Effects on Cancer Cell Radiosensitivity: The Interplay between Their Chemical/Physical Characteristics and the Irradiation Energy
Source: Int J Mol Sci. 2023 Nov 22;24(23):16622. doi: 10.3390/ijms242316622 (PMC10706717; doi:10.3390/ijms242316622)
Supplement: Supplementary file 1 [file ijms-24-16622-s001.zip]

Archive with 1 entries (1 files):
- ijms-2665125-supplementary.pdf
